# Supplementary material for: QTL-seq analysis identified the genomic regions of plant height and days to heading in high-latitude rice
Source: Front Genet. 2024 Feb 14;15:1305681. doi: 10.3389/fgene.2024.1305681 (PMC10899491; doi:10.3389/fgene.2024.1305681)
Supplement: Supplementary file 1 [file Table2.xlsx]

## Sheet: Table S1
Supplementary Table S1 Distributions of the number and type of SNPs and InDels in samples from the plant height and days to heading phenotype groups and in the reference genome
ID	SNP Number	Ti/Tv	SNP Heterozygosity ratio (%)	CDS Total	CDS I/D	CDS Heterozygosity ratio (%)	Genome Total	Genome I/D	Genome Heterozygosity ratio (%)
PH-HC	397459	2.5	22.52	5402	0.84	33.84	94908	0.91	21.3
PH-SG	380535	2.52	25.47	5639	0.87	35.43	85904	0.92	23.85
PH-L	646104	2.53	91.3	8486	0.85	87.23	145645	0.92	88.01
PH-H	631216	2.54	84.57	8308	0.86	81.15	140920	0.92	80.19
DH-HC	396173	2.5	22.33	5379	0.84	33.76	94563	0.92	21.01
DH-SG	381206	2.52	25.51	5641	0.88	35.3	85971	0.91	23.75
DH-L	649546	2.53	90.02	8564	0.86	86.37	146189	0.92	86.67
DH-H	633958	2.54	85.17	8565	0.87	82.58	141655	0.92	81.14
Note: ID: Sample name; SNP number: Number of SNPs in the samples and the reference genome; Ti/Tv: Transition-to-tranversion ratio in the SNP; SNP heterozygosity ratio: Percentage of heterozygous SNPs to all SNPs; CDS total: Total number of InDels in the CDS region in the sample and the reference genome; CDS I/D: Insertion-to-deletion ratio in the CDS region; CDS heterozygosity ratio: Percentage o…

## Sheet: Table S2
Supplementary Table S2 Statistics of SNP annotations in parents with different plant height and days to heading phenotypes and in the pools
Type	PH-HC vs PH-SG	PH-L vs PH-H	DH-HC vs DH-SG	DH-L vs DH-H
INTERGENIC	26996	7038	26978	6061
INTRAGENIC	65	62	64	38
INTRON	81930	21854	81964	18589
UPSTREAM	169972	45337	170033	39269
DOWNSTREAM	136454	36851	136687	31779
UTR_5_PRIME	3755	1120	3762	902
UTR_3_PRIME	7064	1659	7060	1397
SPLICE_SITE_ACCEPTOR	308	78	302	67
SPLICE_SITE_DONOR	297	96	291	77
SPLICE_SITE_REGION	1944	527	1937	456
START_GAINED	191	69	191	55
START_LOST	186	60	183	60
SYNONYMOUS_CODING	40014	13701	39998	12241
NON_SYNONYMOUS_CODING	53792	16950	53803	14683
SYNONYMOUS_STOP	45	10	42	11
STOP_GAINED	2309	648	2310	583
STOP_LOST	278	93	287	79
Other	0	0	0	0
Total	525600	146153	525892	126347

## Sheet: Table S3
Supplementary Table S3 Statistics of InDel annotations in parents with different plant height and days to heading phenotypes and in the pools
Type	PH-HC vs PH-SG	PH-L vs PH-H	DH-HC vs DH-SG	DH-L vs DH-H
INTERGENIC	6428	2165	6447	1887
INTRAGENIC	62	20	61	17
INTRON	21020	6956	21002	5853
UPSTREAM	40733	13710	40720	11854
DOWNSTREAM	33013	10770	32984	9594
UTR_5_PRIME	1970	841	1989	752
UTR_3_PRIME	2595	836	2605	729
SPLICE_SITE_ACCEPTOR	57	21	57	22
SPLICE_SITE_DONOR	79	23	84	18
SPLICE_SITE_REGION	364	110	372	100
START_LOST	33	10	32	9
FRAME_SHIFT	4193	1625	4162	1499
CODON_DELETION	846	317	943	307
CODON_INSERTION	951	400	858	287
CODON_CHANGE_PLUS_CODON_INSERTION	266	124	551	198
CODON_CHANGE_PLUS_CODON_DELETION	545	214	276	109
STOP_GAINED	94	66	106	62
STOP_LOST	28	14	24	7
Other	0	0	0	0
Total	113277	38222	113273	33304

## Sheet: Table S4
Supplementary Table S4 Summary of regions associated with the plant height and days to heading phenotypes identified by the SNP-Index and ED algorithms
Polymorphism Type	Methods	Traits	Chromosome	Start	End	Size (Mb)	Gene Number	Sites number
SNP	ED	PH	Chr3	34880000	36410000	1.53	274	5
SNP	ED	PH	Chr7	27180000	29690000	2.51	392	256
SNP	SNP-Index	PH	Chr3	6030000	11190000	5.16	786	9515
SNP	SNP-Index	PH	Chr7	27070000	29690000	2.62	407	257
SNP	SNP-Index	PH	Chr10	20730000	22440000	1.71	257	5996
InDel	ED	PH	Chr1	36420000	37240000	0.82	113	0
InDel	ED	PH	Chr3	34420000	34490000	0.07	11	0
InDel	ED	PH	Chr7	27160000	29690000	2.53	395	108
InDel	SNP-Index	PH	Chr3	6060000	11030000	4.97	757	1926
InDel	SNP-Index	PH	Chr7	27310000	29690000	2.38	373	108
InDel	SNP-Index	PH	Chr10	21460000	21940000	0.48	69	407
SNP	ED	DH	Chr2	26900000	31260000	4.36	662	918
SNP	ED	DH	Chr6	19510000	19650000	0.14	24	0
SNP	ED	DH	Chr7	27360000	29690000	2.33	363	256
SNP	ED	DH	Chr10	11120000	13830000	2.71	399	12806
SNP	SNP-Index	DH	Chr2	27160000	31270000	4.11	621	919
SNP	SNP-Index	DH	Chr7	27430000	29690000	2.26	351	256
SNP	SNP-Index	DH	Chr10	9760000	13620000	3.86	610	17238
InDel	ED	DH	Chr1	36420000	37240000	0.82	113	1
InDel	ED	DH	Chr2	26900000	31420000	4.52	684	312
InDel	ED	DH	Chr7	27360000	29690000	2.33	363	107
InDel	ED	DH	Chr7	9180000	9210000	0.03	4	0
InDel	ED	DH	Chr9	22080000	22820000	0.74	146	2
InDel	ED	DH	Chr10	11130000	13620000	2.49	376	2125
InDel	SNP-Index	DH	Chr2	27240000	27330000	0.09	10	0
InDel	SNP-Index	DH	Chr2	27350000	31070000	3.72	573	287
InDel	SNP-Index	DH	Chr7	27520000	29690000	2.17	338	105
InDel	SNP-Index	DH	Chr10	10240000	13470000	3.23	504	2593

## Sheet: Table S5
	Supplementary Table S5 Statistics of SNP annotations in candidate regions associated with plant height and days to heading phenotypes
	Type	PH-HC vs PH-SC	PH-L vs PH-H	HD-HC vs HD-SC	HD-L vs HD-H
	UTR_5_PRIME	126	5	84	21
	UTR_3_PRIME	274	9	154	11
	UPSTREAM	4805	113	3983	510
	SYNONYMOUS_STOP	-	-	1	1
	SYNONYMOUS_CODING	461	14	604	78
	STOP_LOST	3	1	3	-
	STOP_GAINED	31	2	34	3
	START_LOST	3	-	5	2
	START_GAINED	5	-	6	4
	SPLICE_SITE_REGION	36	2	38	3
	SPLICE_SITE_DONOR	4	-	8	-
	SPLICE_SITE_ACCEPTOR	4	-	7	-
	NON_SYNONYMOUS_CODING	729	39	918	137
	INTRON	1718	44	1918	167
	INTRAGENIC	1	-	-	-
	INTERGENIC	574	24	437	40
	DOWNSTREAM	2849	68	3053	277
	Total	11623	321	11253	1254

## Sheet: Table S6
Supplementary Table S6 Statistics of InDel annotations in candidate regions associated with plant height and days to heading phenotypes
Type	PH-HC vs PH-SC	PH-L vs PH-H	HD-HC vs HD-SC	HD-L vs HD-H
UTR_5_PRIME	56	2	45	9
UTR_3_PRIME	69	-	34	5
UPSTREAM	1054	36	901	148
STOP_LOST	1	-	-	-
STOP_GAINED	-	-	1	1
START_LOST	-	-	2	-
SPLICE_SITE_REGION	7	-	12	2
SPLICE_SITE_DONOR	-	-	2	-
SPLICE_SITE_ACCEPTOR	1	-	-	-
INTRON	385	16	460	61
INTRAGENIC	-	-	3	1
INTERGENIC	124	7	90	11
FRAME_SHIFT	42	-	78	10
DOWNSTREAM	649	21	721	82
CODON_INSERTION	22	1	21	6
CODON_DELETION	16	1	17	4
CODON_CHANGE_PLUS_CODON_INSERTION	4	-	5	-
CODON_CHANGE_PLUS_CODON_DELETION	11	-	7	2
Total	2441	84	2399	342

## Sheet: Table S7
Supplementary Table S7 List of GO terms and the list of KEGG pathways to which the genes are annotated
Category	Num	Term	Count	Fold_Enrichment	PValue	Genes	List_Total	Pop_Hits	Pop_Total	Fold	Bonferroni	Benjamini	FDR
Biological Process	GO:0009408	response to heat	7	1.39721	0.00228632	HS26P_ORYSJ, HS17A_ORYSJ, HS181_ORYSJ, HS177_ORYSJ, Q10PW8_ORYSJ, HS174_ORYSJ, AB5G_ORYSJ	255	78	14693	5.17099	0.515963	0.130245	0.127779
Biological Process	GO:0016192	vesicle-mediated transport	6	1.1976	0.0605898	Q5N791_ORYSJ, Q8H8J0_ORYSJ, COPG1_ORYSJ, Q10N88_ORYSJ, Q10PM8_ORYSJ, Q10NA3_ORYSJ	255	122	14693	2.83375	1	0.991837	0.973064
Biological Process	GO:0019953	sexual reproduction	5	0.998004	0.000276	EXPB9_ORYSJ, EXPB3_ORYSJ, EXPB2_ORYSJ, EXPB4_ORYSJ, EXPB6_ORYSJ	255	19	14693	15.1631	0.0836489	0.0873436	0.0856904
Biological Process	GO:0046274	lignin catabolic process	5	0.998004	0.00167816	Q5N7B3_ORYSJ, LAC8_ORYSJ, LAC10_ORYSJ, Q0DSN3_ORYSJ, LAC6_ORYSJ	255	30	14693	9.60327	0.41282	0.130245	0.127779
Biological Process	GO:0009651	response to salt stress	5	0.998004	0.059695	Q10NE1_ORYSJ, HS17A_ORYSJ, HS181_ORYSJ, HS177_ORYSJ, HS174_ORYSJ	255	85	14693	3.38939	1	0.991837	0.973064
Biological Process	GO:0006749	glutathione metabolic process	5	0.998004	0.0661129	IN21B_ORYSJ, Q8H8U6_ORYSJ, IN21A_ORYSJ, Q8W2T8_ORYSJ, Q8L576_ORYSJ	255	88	14693	3.27384	1	0.991837	0.973064
Biological Process	GO:0051259	protein oligomerization	4	0.798403	0.00343771	HS17A_ORYSJ, HS181_ORYSJ, HS177_ORYSJ, HS174_ORYSJ	255	18	14693	12.8044	0.664331	0.136219	0.133641
Cellular Component	GO:0005737	cytoplasm	57	11.3772	0.000433	HSFA9_ORYSJ, RL40A_ORYSJ, Q7XF95_ORYSJ, GMPP1_ORYSJ, KN5B_ORYSJ, Q10MW8_ORYSJ, Q10PV6_ORYSJ, Q8H7S4_ORYSJ, Q10NA3_ORYSJ, Q10MS2_ORYSJ, MPK5_ORYSJ, CCSDS_ORYSJ, C7IZT6_ORYSJ, HS174_ORYSJ, IF4E3_ORYSJ, MP704_ORYSJ, Q8H8J0_ORYSJ, SPX3_ORYSJ, Q10MP7_ORYSJ, Q10N17_ORYSJ, HS177_ORYSJ, Q10PZ5_ORYSJ, Q7G6M2_ORYSJ, Q8L576_ORYSJ, Q10PG5_ORYSJ, Q10NA9_ORYSJ, C7IZU7_ORYSJ, HS181_ORYSJ, Q10NB2_ORYSJ, Q10ND9_O…	283	2282	17928	1.58236	0.0494442	0.0506974	0.0506974
Cellular Component	GO:0005783	endoplasmic reticulum	12	2.39521	0.0671345	Q5N791_ORYSJ, Q0DSS8_ORYSJ, ITPK2_ORYSJ, LCB1A_ORYSJ, Q10NS2_ORYSJ, COPG1_ORYSJ, Q94DE7_ORYSJ, Q0DTR1_ORYSJ, Q10MP5_ORYSJ, Q10MI2_ORYSJ, Q10ML4_ORYSJ, GLU2A_ORYSJ	283	418	17928	1.81866	0.999706	1	1
Cellular Component	GO:0048046	apoplast	9	1.79641	0.0136875	Q5N7B3_ORYSJ, Q10PC7_ORYSJ, Q8S5Q4_ORYSJ, LAC8_ORYSJ, Q10N68_ORYSJ, Q10NA3_ORYSJ, LAC10_ORYSJ, Q0DSN3_ORYSJ, LAC6_ORYSJ	283	199	17928	2.86507	0.800612	0.433817	0.433817
Cellular Component	GO:0005681	spliceosomal complex	6	1.1976	0.00489117	RU2B_ORYSJ, Q10NZ4_ORYSJ, Q10P28_ORYSJ, Q0DT74_ORYSJ, Q10PA9_ORYSJ, BD31A_ORYSJ	283	70	17928	5.42998	0.436547	0.286133	0.286133
Cellular Component	GO:0015629	actin cytoskeleton	4	0.798403	0.0148313	ADF3_ORYSJ, Q84Q79_ORYSJ, ADF5_ORYSJ, Q8RU06_ORYSJ	283	33	17928	7.67877	0.825924	0.433817	0.433817
Cellular Component	GO:0034715	pICln-Sm protein complex	2	0.399202	0.0762206	Q10P28_ORYSJ, Q10PA9_ORYSJ	283	5	17928	25.3399	0.999906	1	1
Cellular Component	GO:0000015	phosphopyruvate hydratase complex	2	0.399202	0.0762206	Q10P35_ORYSJ, Q0DT68_ORYSJ	283	5	17928	25.3399	0.999906	1	1
Molecular Function	GO:0030170	pyridoxal phosphate binding	9	1.79641	0.000111	Q84U04_ORYSJ, LCB1A_ORYSJ, Q94I44_ORYSJ, Q94I39_ORYSJ, Q0IXY9_ORYSJ, Q7G6M2_ORYSJ, Q8LQ33_ORYSJ, DAPAT_ORYSJ, Q94I45_ORYSJ	280	96	18280	6.12054	0.0269613	0.0273299	0.026998
Molecular Function	GO:0005507	copper ion binding	8	1.59681	0.000486	Q0DTX5_ORYSJ, Q5N7B3_ORYSJ, MT1B_ORYSJ, CUTA1_ORYSJ, LAC8_ORYSJ, LAC10_ORYSJ, Q0DSN3_ORYSJ, LAC6_ORYSJ	280	91	18280	5.7394	0.113074	0.0599824	0.0592538
Molecular Function	GO:0051082	unfolded protein binding	8	1.59681	0.00435186	Q84TA1_ORYSJ, Q10NA9_ORYSJ, HS17A_ORYSJ, HS181_ORYSJ, HS177_ORYSJ, Q10PW8_ORYSJ, Q10NA5_ORYSJ, HS174_ORYSJ	280	133	18280	3.92696	0.659471	0.214982	0.212371
Molecular Function	GO:0052716	hydroquinone:oxygen oxidoreductase activity	5	0.998004	0.00106456	Q5N7B3_ORYSJ, LAC8_ORYSJ, LAC10_ORYSJ, Q0DSN3_ORYSJ, LAC6_ORYSJ	280	30	18280	10.881	0.231325	0.0876489	0.0865843
Molecular Function	GO:0043621	protein self-association	5	0.998004	0.00523898	HS17A_ORYSJ, Q5N7A1_ORYSJ, HS181_ORYSJ, HS177_ORYSJ, HS174_ORYSJ	280	46	18280	7.09627	0.726767	0.215671	0.213052
Molecular Function	GO:0004364	glutathione transferase activity	5	0.998004	0.042645	IN21B_ORYSJ, Q8H8U6_ORYSJ, IN21A_ORYSJ, Q8W2T8_ORYSJ, Q8L576_ORYSJ	280	86	18280	3.79568	0.999979	1	0.99187
Molecular Function	GO:0051787	misfolded protein binding	4	0.798403	0.00869051	Q84TA1_ORYSJ, Q10NA9_ORYSJ, Q10PW8_ORYSJ, Q10NA5_ORYSJ	280	28	18280	9.32653	0.884205	0.306651	0.302926
KEGG_PATHWAY	osa01230	Biosynthesis of amino acids	15	2.99401	0.000671	Q10MK5_ORYSJ, ASNS1_ORYSJ, Q94I44_ORYSJ, Q0IXY9_ORYSJ, ARGJ_ORYSJ, Q10NW0_ORYSJ, DAPAT_ORYSJ, Q10NY1_ORYSJ, Q10P35_ORYSJ, Q10N17_ORYSJ, DAPB2_ORYSJ, Q0DT68_ORYSJ, Q94I39_ORYSJ, Q10PZ5_ORYSJ, Q94I45_ORYSJ	118	234	5216	2.83355	0.0510087	0.0523381	0.0523381
KEGG_PATHWAY	osa04141	Protein processing in endoplasmic reticulum	13	2.59481	0.00460553	Q10NF0_ORYSJ, HS26P_ORYSJ, Q10NA9_ORYSJ, Q10MT2_ORYSJ, HS181_ORYSJ, Q10MI2_ORYSJ, Q10NA5_ORYSJ, GLU2A_ORYSJ, HS174_ORYSJ, Q84TA1_ORYSJ, HS17A_ORYSJ, HS177_ORYSJ, HRD3_ORYSJ	118	227	5216	2.53147	0.302366	0.179616	0.179616
KEGG_PATHWAY	osa00920	Sulfur metabolism	4	0.798403	0.059635	Q94I44_ORYSJ, Q94I39_ORYSJ, Q10PZ5_ORYSJ, Q94I45_ORYSJ	118	40	5216	4.42034	0.991737	1	1
KEGG_PATHWAY	osa00450	Selenocompound metabolism	3	0.598802	0.0665625	Q94I44_ORYSJ, Q94I39_ORYSJ, Q94I45_ORYSJ	118	19	5216	6.97948	0.995359	1	1
KEGG_PATHWAY	osa03040	Spliceosome	9	1.79641	0.0704871	Q84TA1_ORYSJ, RU2B_ORYSJ, Q10NA9_ORYSJ, Q10PA5_ORYSJ, RH24_ORYSJ, Q0DSZ9_ORYSJ, Q10PA9_ORYSJ, BD31A_ORYSJ, Q10NA5_ORYSJ	118	195	5216	2.04016	0.996659	1	1
